# Supplementary material for: The ‘Goldilocks Zone’: Getting the Measure of Manual Asymmetries
Source: PLoS One. 2015 May 29;10(5):e0128322. doi: 10.1371/journal.pone.0128322 (PMC4449126; doi:10.1371/journal.pone.0128322)
Supplement: S1 Dataset — (XLSX) [file pone.0128322.s001.xlsx]

## Sheet: Experiment 1
Number	Age	Gender	EHI	SE_Narrow_Fast_RightHand	SE_Narrow_Slow_RightHand	SE_Medium_Fast_RightHand	SE_Medium_Slow_RightHand	SE_Wide_Fast_RightHand	SE_Wide_Slow_RightHand	SE_Narrow_Fast_LeftHand	SE_Narrow_Slow_LeftHand	SE_Medium_Fast_LeftHand	SE_Medium_Slow_LeftHand	SE_Wide_Fast_LeftHand	SE_Wide_Slow_LeftHand
1	29	Female	100	2.04	1.43	1.92	1.7	2.41	1.94	2.15	1.4	1.93	1.54	2.32	2.14
2	30	Male	92.9	1.94	1.37	2	1.62	2.37	1.99	1.88	1.11	1.94	1.45	2.3	2.05
3	30	Male	100	2.04	1.59	2.09	1.9	2.63	2.07	1.9	1.25	2.5	1.96	2.24	2.14
4	29	Male	100	2	1.49	2.21	1.82	2.47	2.14	1.99	1.24	1.96	1.44	2.31	1.94
5	30	Male	100	1.37	1.08	1.79	1.2	1.83	1.4	1.62	1.15	1.93	1.75	1.93	1.85
6	27	Male	100	1.98	1.51	2.04	1.84	2.55	2	2.23	1.52	2.37	1.86	2.74	2.22
7	30	Male	100	2.01	1.62	2.37	1.89	2.84	2.19	2.43	1.31	2.44	1.57	2.92	2.13
8	34	Male	100	2.39	1.72	2.47	2.04	2.75	2.45	2.87	1.5	2.36	2.92	3.93	3.22
9	31	Male	100	1.61	0.97	1.75	1.14	2.1	1.68	1.69	1.22	1.82	1.68	2.4	2
10	28	Male	75	2.35	1.88	2.5	1.92	2.7	2.49	2.27	1.37	2.48	2.63	4.2	1.89
11	37	Male	60	1.81	1.53	1.92	1.75	2.23	2.09	1.91	1.47	2.15	1.74	2.34	1.86
12	40	Male	90	1.44	0.88	1.55	1.19	2.84	1.87	2.25	0.86	2.07	1.55	2.11	1.81
13	37	Male	100	2.29	1.87	2.54	2.12	2.85	2.36	2.03	1.52	2.07	1.75	2.51	1.98
14	34	Male	100	1.75	1.08	1.71	1.46	2.3	1.79	1.75	1.22	1.85	1.57	2.09	1.95
15	36	Male	100	2.32	1.92	2.53	2.16	2.97	2.29	2.12	1.38	2.18	1.69	2.39	2
16	35	Male	100	1.83	1.54	2.02	1.85	2.72	2.91	2.25	1.29	1.9	1.45	2.35	1.87
17	38	Female	20	2.27	1.64	2.38	1.99	2.86	2.29	2.08	1.47	2.31	1.74	2.54	2
18	37	Male	100	2.38	1.84	2.27	1.98	2.62	2.28	2.24	1.75	2.5	2.25	2.56	2.31
19	38	Male	100	2.16	1.71	2.15	1.88	2.67	2.16	2.1	1.78	2.39	1.9	2.39	2.21
20	33	Male	100	2.16	1.76	2.14	2	2.42	2.16	2.35	2.07	2.59	2.17	2.75	2.36
21	30	Male	89.47	1.19	1.05	1.32	0.99	1.45	1.03	1.38	0.67	1.4	0.84	1.54	0.95
22	27	Female	100	1.43	0.89	1.59	1.19	1.7	1.23	1.86	1.1	1.75	1.33	2.02	1.33
23	24	Female	100	1.41	0.98	1.6	1.28	1.67	1.17	2.06	0.73	2.4	1.33	2.01	1.39
24	23	Female	88	1.3	1.1	1.46	1.19	1.56	1.24	1.41	0.74	1.3	0.85	1.62
25	32	Male	86.66	1.56	0.84	1.54	1.06	1.53	1.04	1.37	1	1.37	1.4	1.42	0.83
26	23	Female	76.47	1.46	0.79	1.37	0.92	1.93	1.04	1.94	0.83	1.87	1.11	2.2	1.37
27	21	Female	95.23	1.82	0.97	1.57	1.51	1.72	1.34	1.95	0.87	2	1.39	2.08	1.51
28	23	Female	100	1.4	1.1	1.55	1.4	1.59	1.45	1.42	0.76	1.45	1	1.85	1.22
29	22	Male	85.7		1.13	1.61	1.28	1.56	1.51	1.44	0.87	1.58	1.64	1.55	1.12
30	26	Female	100	1.59	1.12	1.68	1.35	1.71	1.55	1.5	0.72	1.55	1	1.67	1.2

## Sheet: Experiment 2
Number	Age	Gender	EHI	Aiming_MT_LeftHand	Aiming_MT_RightHand	Tracing_SE_LeftHand	Tracing_SE_RightHand	Tracking_RMS_Slow_LeftHand	Tracking_RMS_Slow_RightHand	Tracking_RMS_Medium_LeftHand	Tracking_RMS_Medium_RightHand	Tracking_RMS_Fast_LeftHand	Tracking_RMS_Fast_RightHand		Aiming_Asymmetry_MT	Tracing_Asymmetry_SE	Tracking_Asymmetry_RMSE		Tracking_Slow_Asymmetry	Tracking_Medium_Asymmetry	Tracking_Fast_Asymmetry
1	60	Female	100	1.4	1.35	0.72	0.72	4.83	4.64	10.21	10.05	23.58	26.61		-0.05	0	0.893333		-0.19	-0.16	3.03
2	75	Female	100	1.78	1.86	1.08	0.87	6.05	6.32	12.24	12.83	36.91	35.84		0.08	-0.21	-0.07		0.27	0.59	-1.07
4	72	Male	100	2.16	2.06	2.03	1.67	7.24	7.25	11.98	14.88	31.09	34.84		-0.1	-0.36	2.22		0.01	2.9	3.75
5	71	Female	100	2.02	1.54	1	0.86	5.77	8.76	12.61	12.08	32.17	33.92		-0.48	-0.14	1.40333		2.99	-0.53	1.75
6	69	Female	100	1.37	1.25	1.01	0.89	6.57	5.54	12.32	11.02	26.32	24.58		-0.12	-0.12	-1.35667		-1.03	-1.3	-1.74
7	72	Male	100	1.73	1.67	1.37	1.8	6.03	6.11	10.29	12.54	26.18	27.61		-0.06	0.43	1.25333		0.08	2.25	1.43
8	72	Female	100	1.37	1.79	0.93	1.05	5.7	8.93	10.99	12.29	34.31	29.87		0.42	0.12	0.03		3.23	1.3	-4.44
9	65	Female	100	1.55	1.51	0.98	0.91	4.87	4.98	9.61	8.51	25.3	20.53		-0.04	-0.07	-1.92		0.11	-1.1	-4.77
10	70	Female	100	1.71	1.91	1.49	1.11	8.29	7.39	14.08	12.63	31.86	31.45		0.2	-0.38	-0.92		-0.9	-1.45	-0.41
11	83	Male	100	1.49	1.49	1.36	0.86	5.09	7.11	9.4	12.67	23.81	25.17		0	-0.5	2.21667		2.02	3.27	1.36
12	72	Male	100	1.43	1.36	1.59	1.14	9.04	5.94	10.25	9.86	23.89	24.37		-0.07	-0.45	-1.00333		-3.1	-0.39	0.48
13	71	Female	100	1.45	1.25	0.83	0.85	8.47	8.4	10.63	10.68	26.59	27.01		-0.2	0.02	0.133333		-0.07	0.05	0.42
14	71	Male	100	2.07	1.82	1.77	1.24	11.54	5.46	10.86	11.58	26.51	29.65		-0.25	-0.53	-0.74		-6.08	0.72	3.14
15	71	Female	100	1.34	1.46	1.22	1.09	5.16	8.3	10.91	12.43	29.76	28.92		0.12	-0.13	1.27333		3.14	1.52	-0.84
16	77	Female	100	1.43	1.61	1.15	0.94	8.1	7.28	10.87	13.33	26.07	39.06		0.18	-0.21	4.87667		-0.82	2.46	12.99
17	64	Male	100	1.64	1.49	0.92	0.86	4.59	5.31	10.8	11.84	32.42	28.38		-0.15	-0.06	-0.76		0.72	1.04	-4.04
18	72	Male	100	1.57	1.52	1.78	1.51	6.21	5.99	10.64	11.53	24.35	23.73		-0.05	-0.27	0.0166667		-0.22	0.89	-0.62
19	69	Male	90	1.41	1.67	1.33	1.97	7.17	7.75	9.82	11.35	36.3	32.82		0.26	0.64	-0.456667		0.58	1.53	-3.48
21	40	Male	100	1.31	1.04	0.98	0.74	5.71	6.86	10.1	11.17	21.84	22.57		-0.27	-0.24	0.983333		1.15	1.07	0.73
22	33	Female	100	1.45	1.44	1.01	0.99	5.02	4.53	9.51	8.76	23.94	23.38		-0.01	-0.02	-0.6		-0.49	-0.75	-0.56
23	19	Male	80	1.49	1.48	1.42	1.03	6.51	8.05	13.89	11.28	22.09	22.82		-0.01	-0.39	-0.113333		1.54	-2.61	0.73
24	38	Female	100	1.31	1.31	1.12	0.91	5.43	4.75	9.83	8.49	23.65	23.62		0	-0.21	-0.683333		-0.68	-1.34	-0.03
25	30	Female	90	1.45	1.43	0.85	0.84	5.25	5.96	10.49	9.88	22.65	23.71		-0.02	-0.01	0.386667		0.71	-0.61	1.06
26	18	Female	100	1.84	1.73	0.88	0.69	8.75	18.98	10.4	6.93	18.41	15.56		-0.11	-0.19	1.30333		10.23	-3.47	-2.85
27	27	Male	90	1.47	1.32	0.87	0.85	4.87	6.01	8.56	7.88	21.98	18.76		-0.15	-0.02	-0.92		1.14	-0.68	-3.22
28	40	Female	100	1.48	1.33	1.03	0.96	5.46	5.15	10.53	10.02	26.96	27.51		-0.15	-0.07	-0.09		-0.31	-0.51	0.55
29	29	Female	100	1.34	1.21	0.73	0.78	4.26	6.14	7.92	8.35	19.19	16.76		-0.13	0.05	-0.04		1.88	0.43	-2.43
30	23	Male	80	1.29	1.07	0.8	0.69	5.15	4.65	9.52	9.47	23.39	22.84		-0.22	-0.11	-0.366667		-0.5	-0.05	-0.55
31	22	Male	85.7	1.33	1.26	0.82	0.72	5.68	3.26	10	7.55	26.12	17.18		-0.07	-0.1	-4.60333		-2.42	-2.45	-8.94
32	31	Male	100	1.02	0.95	0.86	0.62	3.31	3.05	7.63	6.94	18.69	18.64		-0.07	-0.24	-0.333333		-0.26	-0.69	-0.05
35	32	Male	86.66	1.04	1.03	0.69	0.62	3.79	3.38	6.99	6.9	16.73	15.62		-0.01	-0.07	-0.536667		-0.41	-0.09	-1.11
36	22	Female	86.66	1.15	1.11	0.8	0.72	3.36	3.45	7.62	7.68	17.23	17.34		-0.04	-0.08	0.0866667		0.09	0.06	0.11
37	24	Male	52.9	1	0.99	0.74	0.92	2.74	2.91	5.44	6.03	14.35	14.42		-0.01	0.18	0.276667		0.17	0.59	0.07
38	24	Female	100	1.25	1.15	0.7	0.63	4.05	3.7	7.64	7.09	18.67	18.47		-0.1	-0.07	-0.366667		-0.35	-0.55	-0.2
39	24	Female	64.7	1.28	1.12	0.94	0.76	5.22	3.8	8.18	7.61	18.98	17.94		-0.16	-0.18	-1.01		-1.42	-0.57	-1.04
40	28	Female	100	1.22	1.09	0.75	1.04	10.27	4.72	7.81	8.43	21.23	20.14		-0.13	0.29	-2.00667		-5.55	0.62	-1.09
41	22	Male	100	1.09	1.1	0.77	0.73	3.03	2.92	6.67	6.98	15.35	16.8		0.01	-0.04	0.55		-0.11	0.31	1.45
43	21	Male	100	1.21	1.1	0.91	0.8	3.78	3.23	6.51	5.87	14.39	15.75		-0.11	-0.11	0.0566667		-0.55	-0.64	1.36
44	21	Male	100	1.14	0.99	0.83	0.7	3.73	3.51	7.87	7.65	17.23	16.78		-0.15	-0.13	-0.296667		-0.22	-0.22	-0.45
45	25	Male	100	0.93	0.94	0.74	0.78	3.81	3.21	7.31	7.43	16.42	16.09		0.01	0.04	-0.27		-0.6	0.12	-0.33
46	21	Female	100	1.14	1.05	0.85	0.76	4.23	4.02	7.74	8.27	16.97	18.72		-0.09	-0.09	0.69		-0.21	0.53	1.75
47	20	Female	100	1.11	1.11	0.88	0.77	3.07	3.22	6	7.05	15.23	16.41		0	-0.11	0.793333		0.15	1.05	1.18
48	20	Female	100	1.14	1.07	0.98	0.85	3.87	4.1	6.62	8.38	15.74	16.73		-0.07	-0.13	0.993333		0.23	1.76	0.99
49	20	Female	100	1.23	1.05	1.16	1.24	4.06	3.72	6.32	7.68	19.98	18.83		-0.18	0.08	-0.0433333		-0.34	1.36	-1.15
50	20	Female	100	1.35	1.3	0.97	0.75	4.04	3.49	7.65	7.2	17.71	15.86		-0.05	-0.22	-0.95		-0.55	-0.45	-1.85
51	21	Female	100	1.16	1.12	0.88	0.68	3.65	3.26	5.69	5.86	15.02	13.21		-0.04	-0.2	-0.676667		-0.39	0.17	-1.81
52	21	Female	100	0.94	0.99	0.83	0.73	3.54	3.01	6.11	6.79	15.09	17.08		0.05	-0.1	0.713333		-0.53	0.68	1.99
53	21	Female	100	1.01	0.97	0.84	0.87	4	3.69	7.32	8.02	16.71	18.48		-0.04	0.03	0.72		-0.31	0.7	1.77
54	21	Male	100	1.6	1.82	0.98	0.96	5.28	4.66	10.63	9.75	21.86	22.91		0.22	-0.02	-0.15		-0.62	-0.88	1.05
55	21	Male	100	1.16	1.09	1.27	0.75	4.68	4.27	6.88	8.34	15.33	18.03		-0.07	-0.52	1.25		-0.41	1.46	2.7
56	21	Male	100	1.17	1.09	0.83	0.85	4.01	3.05	7.41	7.01	16.03	16.21		-0.08	0.02	-0.393333		-0.96	-0.4	0.18
57	21	Male	0	1.2	1.1	0.95	0.91	4.42	3.98	8.5	8.6	21.67	24.44		-0.1	-0.04	0.81		-0.44	0.1	2.77
58	20	Male	100	1.12	1.19	1.02	0.85	3.57	4.18	6.35	7	14.49	16.12		0.07	-0.17	0.963333		0.61	0.65	1.63
59	21	Female	100	1.32	1.49	0.91	0.77	4.44	9.66	11.5	9.52	19.81	20.24		0.17	-0.14	1.22333		5.22	-1.98	0.43
60	23	Female	100	1.05	1.14	0.82	1	2.81	3.96	7.12	7.79	17.02	17.93		0.09	0.18	0.91		1.15	0.67	0.91
61	23	Male	100	1.07	0.97	0.89	0.85	5.01	3.42	8.03	7.25	16.34	16.16		-0.1	-0.04	-0.85		-1.59	-0.78	-0.18
62	32	Male	100	0.87	0.96	0.79	0.85	3.85	4.53	7.41	7.73	16.97	16.82		0.09	0.06	0.283333		0.68	0.32	-0.15
64	23	Male	100	1.12	1.05	0.81	0.8	4.21	3.19	8.4	7.34	16.44	15.88		-0.07	-0.01	-0.88		-1.02	-1.06	-0.56
65	22	Female	100	1.17	1.07	0.96	0.8	4.67	5.26	12.23	11.07	24.59	32.33		-0.1	-0.16	2.39		0.59	-1.16	7.74
66	24	Female	100	1.87	1.5	0.96	0.78	5.61	5.44	10.74	9.82	24.27	22.66		-0.37	-0.18	-0.9		-0.17	-0.92	-1.61
67	25	Female	100	1.32	1.19	0.87	0.75	5.19	4.29	8.57	8.58	19.75	19.31		-0.13	-0.12	-0.443333		-0.9	0.01	-0.44
68	25	Male	100	1.07	1.01	1.02	0.83	3.47	4.19	7.44	8.56	16.71	16.38		-0.06	-0.19	0.503333		0.72	1.12	-0.33
69	24	Male	100	1.33	1.08	1.07	0.8	6.33	5.12	6.86	8.04	35.57	15.33		-0.25	-0.27	-6.75667		-1.21	1.18	-20.24
70	20	Female	100	1.15	1.04	0.74	0.72	3.38	3.92	8.21	7.72	17.31	19.14		-0.11	-0.02	0.626667		0.54	-0.49	1.83
71	21	Female	100	1.3	1.16	0.83	0.62	3.77	3.68	7.76	7.53	20.42	19.33		-0.14	-0.21	-0.47		-0.09	-0.23	-1.09
72	21	Male	100	1.16	0.94	0.97	0.89	3.88	3.73	7.45	8.04	15.27	16.38		-0.22	-0.08	0.516667		-0.15	0.59	1.11
74	20	Male	100	1.45	1.3	1.02	0.99	4.41	3.5	7.43	7.39	17.6	18.61		-0.15	-0.03	0.02		-0.91	-0.04	1.01
76	21	Male	100	1.3	1.33	0.97	0.88	2.97	3.66	7.32	7.93	15.64	16.83		0.03	-0.09	0.83		0.69	0.61	1.19
77	20	Male	100	0.95	0.9	0.97	0.77	3.11	2.91	6.16	7.05	16.09	17.9		-0.05	-0.2	0.833333		-0.2	0.89	1.81
78	21	Male	100	1.08	1.06	1.07	0.81	4.22	3.44	7.77	7.12	16.32	16.83		-0.02	-0.26	-0.306667		-0.78	-0.65	0.51
79	21	Male	100	1.1	1.06	0.99	0.94	6.62	13.26	10.13	7.41	14.78	20.98		-0.04	-0.05	3.37333		6.64	-2.72	6.2
80	0	Female	100	1.27	1.14	1.08	0.92	4.3	3.94	7.33	8.04	17.89	17.45		-0.13	-0.16	-0.03		-0.36	0.71	-0.44
81	21	Female	100	1.1	1	1.09	0.88	3.18	3.2	6.39	7.01	13.66	16.85		-0.1	-0.21	1.27667		0.02	0.62	3.19
82	21	Male	100	1.25	1.03	1.04	0.82	4.67	3.9	8.61	7.84	18.86	17		-0.22	-0.22	-1.13333		-0.77	-0.77	-1.86
83	21	Male	100	1.08	0.96	0.87	0.73	3.7	4.16	7.08	8.82	17.71	17.22		-0.12	-0.14	0.57		0.46	1.74	-0.49
84	21	Male	100	1.29	1.29	1	0.8	6.68	5.45	11.36	9.2	19.78	20.58		0	-0.2	-0.863333		-1.23	-2.16	0.8
85	22	Male	100	1.18	1.15	1.27	0.83	4.77	3.97	7.68	7.2	15.81	15.04		-0.03	-0.44	-0.683333		-0.8	-0.48	-0.77
86	24	Female	100	1.13	1.02	0.99	0.8	3.72	3.48	7.37	7.08	17.59	16.82		-0.11	-0.19	-0.433333		-0.24	-0.29	-0.77
87	23	Female	100	1.2	1.11	1.04	1.14	3.87	4.25	8.06	9.16	17.54	23.65		-0.09	0.1	2.53		0.38	1.1	6.11
88	23	Male	100	1.18	1.3	0.88	0.81	5.69	4.6	8.95	8.24	21.39	18.19		0.12	-0.07	-1.66667		-1.09	-0.71	-3.2
89	24	Male	100	1.12	0.97	1.09	0.97	3.96	3.6	7.77	7.19	14.06	17.09		-0.15	-0.12	0.696667		-0.36	-0.58	3.03
90	22	Female	100	1.05	1.01	0.94	0.88	4.34	4.63	8.49	7.96	12.12	13.4		-0.04	-0.06	0.346667		0.29	-0.53	1.28
91	22	Female	100	1.55	1.25	1.16	1.01	8.78	6.66	18.5	13.34	36.01	35.18		-0.3	-0.15	-2.70333		-2.12	-5.16	-0.83
92	22	Female	100	1.27	1.39	1.24	0.98	4.53	4.45	7.9	7.72	17.27	20.53		0.12	-0.26	1		-0.08	-0.18	3.26
93	22	Male	100	1.03	1.07	1.06	0.89	4.3	4.31	7.37	7.33	14.73	16.4		0.04	-0.17	0.546667		0.01	-0.04	1.67

## Sheet: Experiment 3
Number	Age	Gender	EHI	MT_Narrow_Fast_RightHand	MT_Narrow_Slow_RightHand	MT_Narrow_PreferredSpeed_RightHand	MT_Medium_Fast_RightHand	MT_Medium_Slow_RightHand	MT_Medium_PreferredSpeed_RightHand	MT_Wide_Fast_RightHand	MT_Wide_Slow_RightHand	MT_Wide_PreferredSpeed_RightHand	SE_Narrow_Fast_RightHand	SE_Narrow_Slow_RightHand	SE_Narrow_PreferredSpeed_RightHand	SE_Medium_Fast_RightHand	SE_Medium_Slow_RightHand	SE_Medium_PreferredSpeed_RightHand	SE_Wide_Fast_RightHand	SE_Wide_Slow_RightHand	SE_Wide_PreferredSpeed_RightHand	MT_Narrow_Fast_LeftHand	MT_Narrow_Slow_LeftHand	MT_Narrow_PreferredSpeed_LeftHand	MT_Medium_Fast_LeftHand	MT_Medium_Slow_LeftHand	MT_Medium_PreferredSpeed_LeftHand	MT_Wide_Fast_LeftHand	MT_Wide_Slow_LeftHand	MT_Wide_PreferredSpeed_LeftHand	SE_Narrow_Fast_LeftHand	SE_Narrow_Slow_LeftHand	SE_Narrow_PreferredSpeed_LeftHand	SE_Medium_Fast_LeftHand	SE_Medium_Slow_LeftHand	SE_Medium_PreferredSpeed_LeftHand	SE_Wide_Fast_LeftHand	SE_Wide_Slow_LeftHand	SE_Wide_PreferredSpeed_LeftHand
1	69	Male	100	16.16	29.06	32.17	15.98	36.7	25.38	15.45	29.36	17.9	1.87	1.03	0.91	1.68	1.43	1.4	1.64	1.13	1.56	16.31	29.28	36.43	16.35	30.01	26.08	15.91	29.5	28.6	1.72	0.86	0.69	1.8	1.03	1.6	1.8	1.14	2.34
2	72	Male	100	16.04	28.8	20.92	15.98	29.51	19.44	15.73	29.68	14.24	1.79	1.38	1.18	1.88	1.71	1.92	2.31	1.63	2.24	15.68	28.86	24.09	15.51	29.31	20.84	17.2	29.6	15.32	1.79	1.39	1.31	1.87	1.61	2.1	3.06	1.89	2.34
3	65	Male	100	15.51	28.71	21.1	15.4	29.31	18.84	15.44	29.25	13.3	1.61	1.06	1.27	1.65	1.44	1.4	1.72	1.34	1.81	15.32	27.97	20.68	15.16	29.03	19.34	15.1	29.86	13.82	1.62	0.85	1.15	1.84	1.09	1.69	1.81	1.94	2.14
4	70	Male	100	16.24	27.48	22.55	15.89	28.71	25.66	15.96	27.88	16.4	1.67	1.47	1.25	1.95	1.62	2.72	1.95	1.74	1.79	15.35	27.7	22.54	15.65	28.71	20.18	15.2	28.22	18.73	1.48	1.02	1	1.82	1.27	1.65	2.03	1.38	2.86
5	61	Male	100	16.51	39.77	34.09	15.89	30.23	33.03	15.84	30.08	15.6	1.38	1.12	0.94	1.45	1.21	1.79	1.56	1.18	1.8	15.73	29.23	34.1	15.63	29.65	20.68	15.44	29.41	13.17	1.49	0.68	0.83	1.37	1.02	1.3	1.64	1.07	1.91
6	75	Male	100	16.36	29.16	23.02	16.11	29.69	22.38	15.87	29.8	17.96	1.25	1.03	0.96	1.64	1.05	1.29	1.63	1.24	1.71	16.03	28.72	25.18	15.99	29.48	22.14	15.37	29.34	17.98	1.73	0.79	0.83	1.57	1.18	1.39	2.12	1.17	2
7	72	Male	100	16	28.77	27.66	15.82	29.78	21.92	15.47	29.45	17.55	1.4	0.87	0.94	1.69	1.42	1.42	1.85	1.45	1.64	17.64	28.58	29.92	15.93	29.46	23.11	15.61	29.43	19.84	1.49	0.69	0.75	1.73	1.18	1.22	1.74	1.23	1.78
8	72	Male	100	15.96	29.48	19.5	16.03	30.69	17.17	15.75	29.94	15.21	1.74	1.32	1.55	1.73	1.61	1.61	1.8	1.58	1.75	16.17	29.67	28.32	15.87	30.27	23.75	15.78	29.6	18.06	1.74	1.31	1.35	2.06	1.61	2.81	2.2	1.63	2.18
9	71	Male	100	16.3	29.3	28.31	16.42	30.06	22.77	16.36	29.74	19.17	1.78	1.49	1.38	1.93	1.86	1.84	2.1	1.95	2.48	16.02	29.07	35.43	15.94	30.26	28.75	15.78	29.77	19.56	1.5	0.77	0.71	1.64	0.96	1.02	1.76	1.2	1.78
10	69	Male	100	17.51	30.69	42.58	16.58	30.83	33.87	16.52	30.13	20.47	1.67	1.28	1.3	1.77	1.61	1.44	1.73	1.49	1.56	18.85			18.14	30.12	39.63	16.33	29.74	25.13	2.14			2.01	0.99	0.88	1.44	1.04	1.11
11	66	Male	100	18.06	30.54	31.42	17.82	31.45	25.51	16.61	31.22	20.71	1.98	1	0.92	1.42	1.22	1.43	1.48	1.1	1.66	16.38	30.26	29.06	15.99	24.79	24.79	16.41	30.38	20.23	2.07	1.04	1.18	2.01	1.17	1.53	1.96	1.3	1.78
12	64	Male	100	16.11	29.5	21.72	16.05	30.11	16.17	16.03	30.11	9.39	1.51	1.01	1.09	1.65	1.26	1.56	1.61	1.13	2.17	16.65	29.17	34.22	16.38	29.86	26.63	15.63	29.6	14.03	1.42	0.77	0.72	1.35	0.91	1.16	1.52	1.21	1.67
13	72	Male	100	15.5	28.99	16.97	15.67	29.09	18.56	15.96	30.06	12.65	1.55	1.1	1.35	1.61	1.22	1.7	1.65	1.4	2.23	20.85	29.24	18.75	15.57	30.09	22.59	15.38	29.57	14.49	1.93	0.83	1.3	1.62	1.16	1.75	2	1.16
14	30	Female	89.47	16.07	29.5	28.47	16.1	29.96	19.16	15.76	29.78	11.51	1.19	1.05	0.98	1.32	0.99	1.61	1.45	1.03	2.18	15.94	29.13	27.64	15.72	29.83	20.63	15.46	29.68	12.35	1.38	0.67	0.75	1.4	0.84	1.12	1.54	0.95	1.91
15	27	Female	100	15.5	28.41	19.93	15.51	29.28	14.99	15.13	28.98	12.39	1.43	0.89	1.07	1.59	1.19	1.62	1.7	1.23	2.1	15.85	28.79	31.85	15.69	29.76	19.63	15.33	29.33	16.18	1.86	1.1	0.92	1.75	1.33	1.42	2.02	1.33	2.02
16	24	Female	100	15.31	28.13	19.29	14.89	28.78	16.12	14.93	29.01	9.93	1.41	0.98	1.3	1.6	1.28	1.64	1.67	1.17	2.34	15.85	27.56	18.91	15.22	28.85	17.08	14.76	28.22	11.55	2.06	0.73	1.1	2.4	1.33	1.61	2.01	1.39	2.4
17	23	Female	88	16.12	28.76	18.84	15.46	29.52	15.16	15.29	29.28	12.53	1.3	1.1	1.26	1.46	1.19	1.65	1.56	1.24	1.86	16.36	28.91	29.87	15.89	29.55	23.02	15.55	29.28	16.66	1.41	0.74	0.89	1.3	0.85	1.45	1.62		1.55
18	32	Female	86.66	15.65	28.61	20.26	15.57	30.29	18.4	15.62	30.41	14.31	1.56	0.84	1.03	1.54	1.06	1.41	1.53	1.04	1.86	15.78	29.48	18.46	15.68	36.62	16.09	15.84	24.29	11.05	1.37	1	0.95	1.37	1.4	1.64	1.42	0.83	1.6
19	21	Female	95.23	15.83	28.7	16.54	15.48	30.09	13.07	15.37	29.52	11.74	1.82	0.97	1.27	1.57	1.51	2.2	1.72	1.34	2.32	15.37	28.63	13.06	15.17	29.19	12.67	15.17	29.27	11.52	1.95	0.87	2.28	2	1.39	2.26	2.08	1.51	2.59
20	23	Female	100	15.94	29.42	19.81	15.58	29.99	17.05	15.43	30.2	13.28	1.4	1.1	1.29	1.55	1.4	1.68	1.59	1.45	1.98	15.5	29.15	31.11	15.41	29.54	21.62	15.21	29.36	18.37	1.42	0.76	0.85	1.45	1	1.5	1.85	1.22	1.84
21	22	Female	85.7		29.2	19.7	15.78	30	20.82	15.73	27.1	15.33		1.13	1.42	1.61	1.28	2.16	1.56	1.51	2.34	15.69	28.74	27.54	15.27		20.82	15.42	29.46	17.83	1.44	0.87	0.92	1.58	1.64	1.36	1.55	1.12	1.54
22	26	Female	100	15.87	29.09	18.21	15.67	29.8	14.75	15.41	29.49	12.59	1.59	1.12	1.3	1.68	1.35	1.88	1.71	1.55	2.39	15.72	28.97	20.17	15.61	29.64	15.94	15.42	29.36	14.1	1.5	0.72	1.04	1.55	1	1.52	1.67	1.2	1.94
23	18	Female	100	15.59	28.82	17.2	15.58	29.63	17.12	15.52	29.4	16.39	1.42	1.13	1.24	1.47	1.54	1.4	1.58	1.62	1.48	15.43	28.31	19.38	15.37	29.41	18.52	15.27	29.26	16.16	1.75	0.79	1.28	1.67	1.09	1.7	1.93	1.27	1.81
24	20	Female	100	15.49	28.67	14.62	15.4	29.59	12.83	15.7	29.22	11.41	1.41	0.75	0.98	1.36	1.05	1.48	1.37	1.15	1.74	15.21	28.39	16.75	14.85	29.04	13.49	14.91	28.58	12.7	1.51	0.87	1.32	1.81	1.17	1.81	1.84	1.29	2.11
